# Supplementary material for: Single-Nucleotide Polymorphisms Associated with Mercury Levels and Neurological Symptoms: An Overview
Source: Toxics. 2024 Mar 20;12(3):226. doi: 10.3390/toxics12030226 (PMC10975854; doi:10.3390/toxics12030226)
Supplement: Supplementary file 1 [file toxics-12-00226-s001.zip]

Archive with 1 entries (1 files):
- toxics-2905208-supplementary.pdf
